# Supplementary material for: Spatio-Temporal Variation in Contrasting Effects of Resident Vegetation on Establishment, Growth and Reproduction of Dry Grassland Plants: Implications for Seed Addition Experiments
Source: PLoS One. 2013 Jun 5;8(6):e65879. doi: 10.1371/journal.pone.0065879 (PMC3673946; doi:10.1371/journal.pone.0065879)
Supplement: Appendix S1 — Weather of sowing years. (XLS) [file pone.0065879.s001.xls]

## Sheet: Weather
Appendix S1. Monthly sums of precipitation and means of temperature compared with the long-term normal 1961–1990 over the territory of the Usti nad Labem administrative region (Czech Republic).
Monthly sums of precipitation
		1	2	3	4	5	6	7	8	9	10	11	12	Sum
Long-term normal [mm]		42	36	38	44	61	68	68	70	50	39	47	49	612
2007	mm	67	52	34	2	96	69	86	102	89	26	84	25	732
	% of normal	161	143	89	5	157	101	127	147	178	66	181	51	120
2008	mm	48	27	47	68	36	61	71	70	39	69	35	46	616
	% of normal	114	76	124	154	58	89	104	101	77	176	75	95	101
2009	mm	21	50	62	21	100	77	95	61	23	68	45	58	681
	% of normal	51	139	164	48	162	113	140	88	45	172	96	119	111
2010	mm	46	20	39	27	93	49	128	188	105	12	83	92	879
	% of normal	110	55	103	60	152	72	188	268	210	30	176	187	144
Monthly means of air temperature
YEAR	Month	1	2	3	4	5	6	7	8	9	10	11	12	Year
Long-term normal [°C]		-2.4	-0.9	2.8	7.5	12.4	15.8	17.2	16.6	12.9	8.1	2.9	-0.6	7.7
2007	°C	3.9	3.2	5.5	10.9	14.7	18.2	18.2	17.6	11.8	7.2	2.1	0	9.4
	deviation from long-term normal	6.3	4.1	2.7	3.4	2.3	2.4	1	1	-1.1	-0.9	-0.8	0.6	1.7
2008	°C	1.7	3.4	3.5	7.7	13.8	17.4	18	17.4	11.9	8	4.3	0.7	9
	deviation from long-term normal	4.1	4.3	0.7	0.2	1.4	1.6	0.8	0.8	-1	-0.1	1.4	1.3	1.3
2009	°C	-3.7	-0.3	4	12.4	13.4	14.9	17.9	18.5	14.9	7.5	5.7	-1.2	8.7
	deviation from long-term normal	-1.3	0.6	1.2	4.9	1	-0.9	0.7	1.9	2	-0.6	2.8	-0.6	1
2010	°C	-4.7	-1.9	3.2	8.3	11.3	16.8	20.4	17	11.4	6.4	4.6	-5.3	7.3
	deviation from long-term normal	-2.3	-1	0.4	0.8	-1.1	1	3.2	0.4	-1.5	-1.7	1.7	-4.7	-0.4
source: http://portal.chmi.cz/ downloaded 26 April 2011
